# Supplementary material for: Comparative Evaluation and Performance of Large Language Models in Clinical Infection Control Scenarios: A Benchmark Study
Source: Healthcare (Basel). 2025 Oct 21;13(20):2652. doi: 10.3390/healthcare13202652 (PMC12563182; doi:10.3390/healthcare13202652)
Supplement: Supplementary file 1 [file healthcare-13-02652-s001.zip]

Archive with 1 entries (1 files):
- healthcare-3894479-supplementary.pdf
